# Supplementary material for: Investigations of the Hydrogen Bonds and Vibrational Spectra of Clathrate Ice XVI
Source: Materials (Basel). 2019 Jan 12;12(2):246. doi: 10.3390/ma12020246 (PMC6356410; doi:10.3390/ma12020246)
Supplement: Supplementary file 1 [file materials-12-00246-s001.zip]

Archive with 3 entries (2 files):
- videos/ES-2.mp4
- videos/ES-1.mp4
- videos/
